# Supplementary material for: Thermal Decomposition, Low Temperature Phase Transitions and Vapor Pressure of Less Common Ionic Liquids Based on the Bis(trifuoromethanesulfonyl)imide Anion
Source: Materials (Basel). 2022 Jul 29;15(15):5255. doi: 10.3390/ma15155255 (PMC9370012; doi:10.3390/ma15155255)
Supplement: Supplementary file 1 [file materials-15-05255-s001.zip]

Archive with 1 entries (1 files):
- materials-1841213-supplementary.pdf
